# Supplementary material for: Low level of polyandry constrains phenotypic plasticity of male body size in mites
Source: PLoS One. 2017 Nov 30;12(11):e0188924. doi: 10.1371/journal.pone.0188924 (PMC5708631; doi:10.1371/journal.pone.0188924)
Supplement: S1 Table — (XLSX) [file pone.0188924.s001.xlsx]

## Sheet: Spermatophores
Experiment 1 - Spermatophores
Species	Replicate	Female Size	Male Size	Mating Duration	N Spermatophores	Diameter Spermatophores	Volume per Spermatophore	Total Volume
Phytoseiulus persimilis	1	336.33	279.72	130	1	8.35	304.83	304.83
Phytoseiulus persimilis	2	319.68	273.06	120	1	16.7	2438.65	2438.65
Phytoseiulus persimilis	3	333	289.71	135	1	11.69	836.46	836.46
Phytoseiulus persimilis	4	316.35	276.39	165	2	12.52	1028.8	2057.6
Phytoseiulus persimilis	1	323.01	266.4	135	1	16.7	2438.65	2438.65
Phytoseiulus persimilis	2	336.33	263.07	130	1	15.03	1777.77	1777.77
Phytoseiulus persimilis	3	336.33	269.73	102	1	15.03	1777.77	1777.77
Phytoseiulus persimilis	4	349.65	273.06	92	1	11.69	836.46	836.46
Phytoseiulus persimilis	5	339.66	263.07	252	2	16.7	2438.65	4877.3
Phytoseiulus persimilis	6	333	266.4	117	1	18.37	3245.84	3245.84
Phytoseiulus persimilis	7	342.99	266.4	117	1	15.03	1777.77	1777.77
Phytoseiulus persimilis	5	326.34	283.05	102	2	9.18	405.73	811.46
Phytoseiulus persimilis	6	333	279.72	237	2	16.7	2438.65	4877.3
Phytoseiulus persimilis	7	336.33	276.39	132	1	18.37	3245.84	3245.84
Phytoseiulus persimilis	8	339.66	273.06	147	2	17.54	2823.04	5646.08
Phytoseiulus persimilis	8	342.99	266.4	125	1	18.37	3245.84	3245.84
Phytoseiulus persimilis	10	342.99	253.08	85	1	15.03	1777.77	1777.77
Phytoseiulus persimilis	11	333	266.4	165	2	18.37	3245.84	6491.68
Phytoseiulus persimilis	12	349.65	259.74	95	1	18.37	3245.84	3245.84
Phytoseiulus persimilis	13	316.35	263.07	135	1	16.7	2438.65	2438.65
Phytoseiulus persimilis	14	346.32	266.4	135	1	16.7	2438.65	2438.65
Phytoseiulus persimilis	15	339.66	259.74	75	1	16.7	2438.65	2438.65
Phytoseiulus persimilis	11	333	273.06	125	2	20.04	4213.98	8427.96
Phytoseiulus persimilis	12	349.65	276.39	75	2	11.69	836.46	1672.92
Phytoseiulus persimilis	13	329.67	279.72	105	2	12.52	1028.8	2057.6
Phytoseiulus persimilis	14	342.99	273.06	115	2	16.7	2438.65	4877.3
Phytoseiulus persimilis	15	333	273.06	125	1	16.7	2438.65	2438.65
Neoseiulus californicus	1	349.65	259.74	330	2	7.52	222.22	444.44
Neoseiulus californicus	1	369.63	266.4	240	1	6.68	156.07	156.07
Neoseiulus californicus	2	376.29	259.74	227	1	11.69	836.46	836.46
Neoseiulus californicus	3	369.63	256.41	232	1	15.03	1777.77	1777.77
Neoseiulus californicus	4	372.96	266.4	252	1	13.36	1248.59	1248.59
Neoseiulus californicus	2	369.63	273.06	282	2	20.04	4213.98	8427.96
Neoseiulus californicus	3	366.3	279.72	252	1	21.71	5357.71	5357.71
Neoseiulus californicus	4	366.3	279.72	255	2	12.52	1028.8	2057.6
Neoseiulus californicus	5	382.95	276.39	252	1	18.37	3245.84	3245.84
Neoseiulus californicus	6	356.31	283.05	222	2	17.54	2823.04	5646.08
Neoseiulus californicus	7	379.62	279.72	282	2	10.86	669.71	1339.42
Neoseiulus californicus	8	369.63	279.72	285	2	9.18	405.73	811.46
Neoseiulus californicus	9	372.96	276.39	185	2	14.2	1497.63	2995.26
Neoseiulus californicus	5	366.3	263.07	185	2	11.69	836.46	1672.92
Neoseiulus californicus	6	366.3	266.4	185	2	15.86	2090.84	4181.68
Neoseiulus californicus	7	372.96	256.41	185	1	20.04	4213.98	4213.98
Neoseiulus californicus	10	366.3	283.05	205	2	19.21	3708.88	7417.76
Neoseiulus californicus	11	379.62	279.72	205	1	16.7	2438.65	2438.65
Neoseiulus californicus	12	376.29	276.39	215	2	16.7	2438.65	4877.3
Neoseiulus californicus	13	362.97	279.72	165	2	18.37	3245.84	6491.68
Neoseiulus californicus	13	369.63	253.08	185	2	15.86	2090.84	4181.68
Neoseiulus californicus	14	352.98	253.08	185	1	18.37	3245.84	3245.84
Neoseiulus californicus	15	359.64	256.41	205	2	18.37	3245.84	6491.68

## Sheet: Mating Behavior
Experiment 2 - Mating Behavior
Replicate	Fem Iso	Male Iso	Species	Sequence	Mating	Day	Latency	Duration	Re-mating
1	3-3-8 PP	7-7 PP	Phytoseiulus persimilis	standard-sized frist, small second	first mating	1	30	190	no
2	3-3-8 PP	7-7 PP	Phytoseiulus persimilis	standard-sized frist, small second	first mating	1	30	130	no
3	7-7 PP	7-7 PP	Phytoseiulus persimilis	standard-sized frist, small second	first mating	1	40	200	yes
4	7-7 PP	5-6-12 PP	Phytoseiulus persimilis	standard-sized frist, small second	first mating	1	20	200	no
5	7-7 PP	5-6-12 PP	Phytoseiulus persimilis	standard-sized frist, small second	first mating	1	20	200	yes
6	7-7 PP	5-6-12 PP	Phytoseiulus persimilis	standard-sized frist, small second	first mating	1	20	180	yes
7	5-6-12 PP	3-3-8 PP	Phytoseiulus persimilis	standard-sized frist, small second	first mating	1	20	145	yes
8	5-6-12 PP	3-3-8 PP	Phytoseiulus persimilis	standard-sized frist, small second	first mating	1	10	210	no
9	3-3-8 PP	5-6-12 PP	Phytoseiulus persimilis	standard-sized frist, small second	first mating	1	15	135	yes
10	3-3-8 PP	5-6-12 PP	Phytoseiulus persimilis	standard-sized frist, small second	first mating	1	45	105	no
11	3-3-8 PP	5-6-12 PP	Phytoseiulus persimilis	standard-sized frist, small second	first mating	1	45	120	no
12	7-7 PP	3-3-8 PP	Phytoseiulus persimilis	standard-sized frist, small second	first mating	1	15	120	yes
13	5-6-12 PP	3-3-8 PP	Phytoseiulus persimilis	standard-sized frist, small second	first mating	1	45	105	no
14	5-6-12 PP	3-3-8 PP	Phytoseiulus persimilis	standard-sized frist, small second	first mating	1	10	110	yes
15	5-6-12 PP	3-3-8 PP	Phytoseiulus persimilis	standard-sized frist, small second	first mating	1	10	120	yes
16	5-6-12 PP	7-7 PP	Phytoseiulus persimilis	standard-sized frist, small second	first mating	1	20	200	yes
17	5-6-12 PP	5-6-12 PP	Phytoseiulus persimilis	standard-sized frist, small second	first mating	1	10	120	no
18	3-3-8 PP	7-7 PP	Phytoseiulus persimilis	standard-sized frist, small second	first mating	1	20	120	no
19	3-3-8 PP	7-7 PP	Phytoseiulus persimilis	standard-sized frist, small second	first mating	1	15	235	yes
20	3-3-8 PP	5-6-12 PP	Phytoseiulus persimilis	standard-sized frist, small second	first mating	1	5	100	yes
21	3-3-8 PP	5-6-12 PP	Phytoseiulus persimilis	standard-sized frist, small second	first mating	1	15	180	yes
22	3-3-8 PP	5-6-12 PP	Phytoseiulus persimilis	standard-sized frist, small second	first mating	1	55	120	yes
23	3-3-8 PP	5-6-12 PP	Phytoseiulus persimilis	standard-sized frist, small second	first mating	1	30	120	yes
24	3-3-8 PP	7-7 PP	Phytoseiulus persimilis	standard-sized frist, small second	first mating	1	10	110	yes
25	3-3-8 PP	7-7 PP	Phytoseiulus persimilis	standard-sized frist, small second	first mating	1	10	110	yes
26	3-3-8 PP	7-7 PP	Phytoseiulus persimilis	standard-sized frist, small second	first mating	1	10	135	yes
27	3-3-8 PP	7-7 PP	Phytoseiulus persimilis	standard-sized frist, small second	first mating	1	25	175	yes
28	5-6-12 PP	7-7 PP	Phytoseiulus persimilis	standard-sized frist, small second	first mating	1	20	140	yes
29	3-3-8 PP	7-7 PP	Phytoseiulus persimilis	standard-sized frist, small second	first mating	1	20	115	yes
30	3-3-8 PP	7-7 PP	Phytoseiulus persimilis	standard-sized frist, small second	first mating	1	20	140	yes
31	3-3-8 PP	7-7 PP	Phytoseiulus persimilis	standard-sized frist, small second	first mating	1	20	200	yes
32	3-3-8 PP	7-7 PP	Phytoseiulus persimilis	standard-sized frist, small second	first mating	1	5	115	no
33	7-7 PP	3-3-8 PP	Phytoseiulus persimilis	standard-sized frist, small second	first mating	1	25	210	no
34	7-7 PP	3-3-8 PP	Phytoseiulus persimilis	standard-sized frist, small second	first mating	1	5	170	yes
35	7-7 PP	3-3-8 PP	Phytoseiulus persimilis	standard-sized frist, small second	first mating	1	5	170	yes
36	7-7 PP	5-6-12 PP	Phytoseiulus persimilis	standard-sized frist, small second	first mating	1	10	210	no
37	5-6-12 PP	7-7 PP	Phytoseiulus persimilis	standard-sized frist, small second	first mating	1	120	90	yes
38	5-6-12 PP	7-7 PP	Phytoseiulus persimilis	standard-sized frist, small second	first mating	1	55	105	yes
39	3-3-8 PP	7-7 PP	Phytoseiulus persimilis	standard-sized frist, small second	first mating	1	10	120	yes
1	9-6 NC	9-6 NC	Neoseiulus californicus	standard-sized frist, small second	first mating	1	85	300	no
3	9-6 NC	9-6 NC	Neoseiulus californicus	standard-sized frist, small second	first mating	1	85	300	yes
4	5-1 NC	9-6 NC	Neoseiulus californicus	standard-sized frist, small second	first mating	1	125	315	yes
5	5-1 NC	9-6 NC	Neoseiulus californicus	standard-sized frist, small second	first mating	1	20	290	yes
6	5-1 NC	9-6 NC	Neoseiulus californicus	standard-sized frist, small second	first mating	1	40	340	no
7	5-1 NC	9-6 NC	Neoseiulus californicus	standard-sized frist, small second	first mating	1	20	290	no
8	5-1 NC	9-6 NC	Neoseiulus californicus	standard-sized frist, small second	first mating	1	20	330	no
9	5-1 NC	9-6 NC	Neoseiulus californicus	standard-sized frist, small second	first mating	1	40	270	no
10	5-1 NC	9-6 NC	Neoseiulus californicus	standard-sized frist, small second	first mating	1	30	340	yes
11	5-1 NC	9-6 NC	Neoseiulus californicus	standard-sized frist, small second	first mating	1	30	280	yes
12	9-6 NC	5-1 NC	Neoseiulus californicus	standard-sized frist, small second	first mating	1	90	300	yes
13	9-6 NC	5-1 NC	Neoseiulus californicus	standard-sized frist, small second	first mating	1	60	330	no
14	9-6 NC	5-1 NC	Neoseiulus californicus	standard-sized frist, small second	first mating	1	30	190	yes
15	9-6 NC	5-1 NC	Neoseiulus californicus	standard-sized frist, small second	first mating	1	30	250	no
16	9-6 NC	5-1 NC	Neoseiulus californicus	standard-sized frist, small second	first mating	1	60	320	yes
17	5-1 NC	9-6 NC	Neoseiulus californicus	standard-sized frist, small second	first mating	1	40	190	yes
18	5-1 NC	9-6 NC	Neoseiulus californicus	standard-sized frist, small second	first mating	1	40	250	yes
19	9-6 NC	5-1 NC	Neoseiulus californicus	standard-sized frist, small second	first mating	1	40	250	yes
20	9-6 NC	5-1 NC	Neoseiulus californicus	standard-sized frist, small second	first mating	1	80	300	yes
21	9-6 NC	5-1 NC	Neoseiulus californicus	standard-sized frist, small second	first mating	1	20	310	yes
22	5-1 NC	9-6 NC	Neoseiulus californicus	standard-sized frist, small second	first mating	1	20	280	yes
24	5-1 NC	9-6 NC	Neoseiulus californicus	standard-sized frist, small second	first mating	1	50	310	yes
25	5-1 NC	9-6 NC	Neoseiulus californicus	standard-sized frist, small second	first mating	1	30	250	yes
26	9-6 NC	5-1 NC	Neoseiulus californicus	standard-sized frist, small second	first mating	1	70	290	no
27	9-6 NC	5-1 NC	Neoseiulus californicus	standard-sized frist, small second	first mating	1	70	200	no
28	5-1 NC	5-1 NC	Neoseiulus californicus	standard-sized frist, small second	first mating	1	10	260	no
29	9-6 NC	5-1 NC	Neoseiulus californicus	standard-sized frist, small second	first mating	1	45	195	no
30	9-6 NC	5-1 NC	Neoseiulus californicus	standard-sized frist, small second	first mating	1	45	255	yes
31	5-1 NC	9-6 NC	Neoseiulus californicus	standard-sized frist, small second	first mating	1	30	255	no
33	9-6 NC	9-6 NC	Neoseiulus californicus	standard-sized frist, small second	first mating	1	30	255	no
34	5-1 NC	5-1 NC	Neoseiulus californicus	standard-sized frist, small second	first mating	1	60	285	no
35	9-6 NC	5-1 NC	Neoseiulus californicus	standard-sized frist, small second	first mating	1	30	195	yes
36	5-1 NC	9-6 NC	Neoseiulus californicus	standard-sized frist, small second	first mating	1	15	225	no
38	5-1 NC	9-6 NC	Neoseiulus californicus	standard-sized frist, small second	first mating	1	20	220	yes
39	5-1 NC	9-6 NC	Neoseiulus californicus	standard-sized frist, small second	first mating	1	15	215	yes
40	5-1 NC	9-6 NC	Neoseiulus californicus	standard-sized frist, small second	first mating	1	30	245	no
41	5-1 NC	9-6 NC	Neoseiulus californicus	standard-sized frist, small second	first mating	1	15	240	no
42	5-1 NC	9-6 NC	Neoseiulus californicus	standard-sized frist, small second	first mating	1	10	280	no
43	9-6 NC	5-1 NC	Neoseiulus californicus	standard-sized frist, small second	first mating	1	25	275	yes
44	9-6 NC	5-1 NC	Neoseiulus californicus	standard-sized frist, small second	first mating	1	15	225	no
47	9-6 NC	5-1 NC	Neoseiulus californicus	standard-sized frist, small second	first mating	1	20	315	yes
1	3-3-8 PP	7-7 PP	Phytoseiulus persimilis	small first, standard-sized second	first mating	1	10	155	yes
2	3-3-8 PP	7-7 PP	Phytoseiulus persimilis	small first, standard-sized second	first mating	1	20	145	yes
3	7-7 PP	5-6-12 PP	Phytoseiulus persimilis	small first, standard-sized second	first mating	1	40	220	yes
4	7-7 PP	5-6-12 PP	Phytoseiulus persimilis	small first, standard-sized second	first mating	1	40	200	yes
5	5-6-12 PP	3-3-8 PP	Phytoseiulus persimilis	small first, standard-sized second	first mating	1	70	220	no
6	5-6-12 PP	3-3-8 PP	Phytoseiulus persimilis	small first, standard-sized second	first mating	1	10	155	yes
7	5-6-12 PP	3-3-8 PP	Phytoseiulus persimilis	small first, standard-sized second	first mating	1	10	140	yes
8	5-6-12 PP	3-3-8 PP	Phytoseiulus persimilis	small first, standard-sized second	first mating	1	40	160	yes
9	7-7 PP	5-6-12 PP	Phytoseiulus persimilis	small first, standard-sized second	first mating	1	40	90	yes
10	7-7 PP	3-3-8 PP	Phytoseiulus persimilis	small first, standard-sized second	first mating	1	20	90	yes
12	5-6-12 PP	7-7 PP	Phytoseiulus persimilis	small first, standard-sized second	first mating	1	20	20	yes
13	3-3-8 PP	5-6-12 PP	Phytoseiulus persimilis	small first, standard-sized second	first mating	1	30	75	yes
14	3-3-8 PP	5-6-12 PP	Phytoseiulus persimilis	small first, standard-sized second	first mating	1	30	110	yes
15	7-7 PP	5-6-12 PP	Phytoseiulus persimilis	small first, standard-sized second	first mating	1	270	195	yes
16	7-7 PP	5-6-12 PP	Phytoseiulus persimilis	small first, standard-sized second	first mating	1	30	120	yes
17	7-7 PP	3-3-8 PP	Phytoseiulus persimilis	small first, standard-sized second	first mating	2	15	90	yes
18	7-7 PP	3-3-8 PP	Phytoseiulus persimilis	small first, standard-sized second	first mating	1	150	120	yes
19	3-3-8 PP	7-7 PP	Phytoseiulus persimilis	small first, standard-sized second	first mating	1	165	105	yes
20	3-3-8 PP	7-7 PP	Phytoseiulus persimilis	small first, standard-sized second	first mating	1	180	165	yes
29	3-3-8 PP	5-6-12 PP	Phytoseiulus persimilis	small first, standard-sized second	first mating	1	10	135	yes
21	3-3-8 PP	5-6-12 PP	Phytoseiulus persimilis	small first, standard-sized second	first mating	1	15	110	yes
22	3-3-8 PP	5-6-12 PP	Phytoseiulus persimilis	small first, standard-sized second	first mating	1	20	225	yes
24	3-3-8 PP	5-6-12 PP	Phytoseiulus persimilis	small first, standard-sized second	first mating	1	20	115	yes
25	3-3-8 PP	5-6-12 PP	Phytoseiulus persimilis	small first, standard-sized second	first mating	1	15	135	yes
26	7-7 PP	5-6-12 PP	Phytoseiulus persimilis	small first, standard-sized second	first mating	1	10	125	no
27	7-7 PP	5-6-12 PP	Phytoseiulus persimilis	small first, standard-sized second	first mating	1	10	120	yes
28	5-6-12 PP	7-7 PP	Phytoseiulus persimilis	small first, standard-sized second	first mating	1	15	125	yes
1	5-1 NC	9-6 NC	Neoseiulus californicus	small first, standard-sized second	first mating	1	30	290	yes
2	5-1 NC	9-6 NC	Neoseiulus californicus	small first, standard-sized second	first mating	1	30	320	yes
3	5-1 NC	9-6 NC	Neoseiulus californicus	small first, standard-sized second	first mating	1	30	320	yes
4	5-1 NC	9-6 NC	Neoseiulus californicus	small first, standard-sized second	first mating	1	170	370	yes
5	5-1 NC	9-6 NC	Neoseiulus californicus	small first, standard-sized second	first mating	2	90	390	yes
6	9-6 NC	5-1 NC	Neoseiulus californicus	small first, standard-sized second	first mating	1	105	335	no
7	9-6 NC	5-1 NC	Neoseiulus californicus	small first, standard-sized second	first mating	1	105	335	yes
8	9-6 NC	5-1 NC	Neoseiulus californicus	small first, standard-sized second	first mating	1	245	240	yes
9	5-1 NC	9-6 NC	Neoseiulus californicus	small first, standard-sized second	first mating	1	35	300	yes
10	9-6 NC	5-1 NC	Neoseiulus californicus	small first, standard-sized second	first mating	1	25	220	yes
11	9-6 NC	5-1 NC	Neoseiulus californicus	small first, standard-sized second	first mating	1	5	300	yes
12	9-6 NC	5-1 NC	Neoseiulus californicus	small first, standard-sized second	first mating	1	25	310	yes
13	9-6 NC	5-1 NC	Neoseiulus californicus	small first, standard-sized second	first mating	1	10	220	yes
14	9-6 NC	5-1 NC	Neoseiulus californicus	small first, standard-sized second	first mating	1	70	220	yes
15	5-1 NC	9-6 NC	Neoseiulus californicus	small first, standard-sized second	first mating	1	20	260	yes
16	9-6 NC	5-1 NC	Neoseiulus californicus	small first, standard-sized second	first mating	1	45	285	yes
17	5-1 NC	5-1 NC	Neoseiulus californicus	small first, standard-sized second	first mating	1	30	285	yes
18	5-1 NC	9-6 NC	Neoseiulus californicus	small first, standard-sized second	first mating	1	30	255	yes
19	9-6 NC	5-1 NC	Neoseiulus californicus	small first, standard-sized second	first mating	1	15	255	yes
20	9-6 NC	5-1 NC	Neoseiulus californicus	small first, standard-sized second	first mating	1	30	220	yes
21	5-1 NC	9-6 NC	Neoseiulus californicus	small first, standard-sized second	first mating	1	25	210	yes
22	5-1 NC	9-6 NC	Neoseiulus californicus	small first, standard-sized second	first mating	1	25	245	yes
23	5-1 NC	9-6 NC	Neoseiulus californicus	small first, standard-sized second	first mating	1	20	235	yes
24	5-1 NC	9-6 NC	Neoseiulus californicus	small first, standard-sized second	first mating	1	15	295	yes
25	5-1 NC	9-6 NC	Neoseiulus californicus	small first, standard-sized second	first mating	1	30	250	yes
26	5-1 NC	9-6 NC	Neoseiulus californicus	small first, standard-sized second	first mating	1	20	290	no
27	5-1 NC	9-6 NC	Neoseiulus californicus	small first, standard-sized second	first mating	1	25	290	yes
28	9-6 NC	5-1 NC	Neoseiulus californicus	small first, standard-sized second	first mating	1	20	295	yes
29	9-6 NC	5-1 NC	Neoseiulus californicus	small first, standard-sized second	first mating	1	45	180	yes
30	9-6 NC	5-1 NC	Neoseiulus californicus	small first, standard-sized second	first mating	1	35	265	yes
3	7-7 PP	5-6-12 PP	Phytoseiulus persimilis	standard-sized frist, small second	second mating	2	20	125	yes
5	7-7 PP	3-3-8 PP	Phytoseiulus persimilis	standard-sized frist, small second	second mating	11	60	170	yes
6	7-7 PP	3-3-8 PP	Phytoseiulus persimilis	standard-sized frist, small second	second mating	3	110	130	yes
7	5-6-12 PP	7-7 PP	Phytoseiulus persimilis	standard-sized frist, small second	second mating	2	20	120	yes
9	3-3-8 PP	7-7 PP	Phytoseiulus persimilis	standard-sized frist, small second	second mating	2	45	150	yes
12	7-7 PP	5-6-12 PP	Phytoseiulus persimilis	standard-sized frist, small second	second mating	11	75	30	yes
14	5-6-12 PP	7-7 PP	Phytoseiulus persimilis	standard-sized frist, small second	second mating	3	90	50	yes
15	5-6-12 PP	7-7 PP	Phytoseiulus persimilis	standard-sized frist, small second	second mating	2	160	140	yes
16	5-6-12 PP	3-3-8 PP	Phytoseiulus persimilis	standard-sized frist, small second	second mating	10	45	30	yes
19	3-3-8 PP	5-6-12 PP	Phytoseiulus persimilis	standard-sized frist, small second	second mating	2	35	85	yes
20	3-3-8 PP	7-7 PP	Phytoseiulus persimilis	standard-sized frist, small second	second mating	2	75	90	yes
21	3-3-8 PP	7-7 PP	Phytoseiulus persimilis	standard-sized frist, small second	second mating	2	55	20	yes
22	3-3-8 PP	7-7 PP	Phytoseiulus persimilis	standard-sized frist, small second	second mating	10	105	60	yes
23	3-3-8 PP	7-7 PP	Phytoseiulus persimilis	standard-sized frist, small second	second mating	2	155	100	yes
24	3-3-8 PP	5-6-12 PP	Phytoseiulus persimilis	standard-sized frist, small second	second mating	2	25	20	yes
25	3-3-8 PP	5-6-12 PP	Phytoseiulus persimilis	standard-sized frist, small second	second mating	2	45	155	yes
26	3-3-8 PP	5-6-12 PP	Phytoseiulus persimilis	standard-sized frist, small second	second mating	2	55	70	yes
27	3-3-8 PP	5-6-12 PP	Phytoseiulus persimilis	standard-sized frist, small second	second mating	2	260	75	yes
28	5-6-12 PP	3-3-8 PP	Phytoseiulus persimilis	standard-sized frist, small second	second mating	10	285	90	yes
29	3-3-8 PP	3-3-8 PP	Phytoseiulus persimilis	standard-sized frist, small second	second mating	2	275	75	yes
30	3-3-8 PP	3-3-8 PP	Phytoseiulus persimilis	standard-sized frist, small second	second mating	10	110	120	yes
31	3-3-8 PP	3-3-8 PP	Phytoseiulus persimilis	standard-sized frist, small second	second mating	2	70	60	yes
34	7-7 PP	5-6-12 PP	Phytoseiulus persimilis	standard-sized frist, small second	second mating	2	195	105	yes
35	7-7 PP	5-6-12 PP	Phytoseiulus persimilis	standard-sized frist, small second	second mating	11	135	90	yes
37	5-6-12 PP	3-3-8 PP	Phytoseiulus persimilis	standard-sized frist, small second	second mating	11	15	25	yes
38	5-6-12 PP	3-3-8 PP	Phytoseiulus persimilis	standard-sized frist, small second	second mating	11	120	60	yes
39	3-3-8 PP	5-6-12 PP	Phytoseiulus persimilis	standard-sized frist, small second	second mating	2	335	90	yes
3	9-6 NC	5-1 NC	Neoseiulus californicus	standard-sized frist, small second	second mating	10	180	150	yes
4	5-1 NC	5-1 NC	Neoseiulus californicus	standard-sized frist, small second	second mating	10	360	30	yes
5	5-1 NC	5-1 NC	Neoseiulus californicus	standard-sized frist, small second	second mating	10	20	130	yes
10	5-1 NC	5-1 NC	Neoseiulus californicus	standard-sized frist, small second	second mating	12	90	30	yes
11	5-1 NC	5-1 NC	Neoseiulus californicus	standard-sized frist, small second	second mating	10	20	20	yes
12	9-6 NC	9-6 NC	Neoseiulus californicus	standard-sized frist, small second	second mating	12	60	90	yes
13	9-6 NC	9-6 NC	Neoseiulus californicus	standard-sized frist, small second	second mating	12	70	160	yes
14	9-6 NC	9-6 NC	Neoseiulus californicus	standard-sized frist, small second	second mating	10	60	180	yes
16	9-6 NC	9-6 NC	Neoseiulus californicus	standard-sized frist, small second	second mating	10	50	90	yes
17	5-1 NC	5-1 NC	Neoseiulus californicus	standard-sized frist, small second	second mating	10	160	70	yes
18	5-1 NC	5-1 NC	Neoseiulus californicus	standard-sized frist, small second	second mating	10	140	150	yes
19	9-6 NC	9-6 NC	Neoseiulus californicus	standard-sized frist, small second	second mating	10	310	120	yes
20	9-6 NC	9-6 NC	Neoseiulus californicus	standard-sized frist, small second	second mating	10	130	20	yes
21	9-6 NC	9-6 NC	Neoseiulus californicus	standard-sized frist, small second	second mating	12	80	20	yes
22	5-1 NC	5-1 NC	Neoseiulus californicus	standard-sized frist, small second	second mating	12	30	120	yes
24	5-1 NC	5-1 NC	Neoseiulus californicus	standard-sized frist, small second	second mating	10	160	120	yes
25	5-1 NC	5-1 NC	Neoseiulus californicus	standard-sized frist, small second	second mating	12	40	200	yes
30	9-6 NC	9-6 NC	Neoseiulus californicus	standard-sized frist, small second	second mating	10	45	255	yes
35	9-6 NC	9-6 NC	Neoseiulus californicus	standard-sized frist, small second	second mating	11	60	30	yes
38	5-1 NC	5-1 NC	Neoseiulus californicus	standard-sized frist, small second	second mating	2	75	180	yes
39	5-1 NC	5-1 NC	Neoseiulus californicus	standard-sized frist, small second	second mating	10	45	45	yes
43	9-6 NC	9-6 NC	Neoseiulus californicus	standard-sized frist, small second	second mating	2	120	120	yes
47	9-6 NC	9-6 NC	Neoseiulus californicus	standard-sized frist, small second	second mating	10	45	190	yes
1	3-3-8 PP	5-6-12 PP	Phytoseiulus persimilis	small first, standard-sized second	second mating	12	280	120	yes
2	3-3-8 PP	5-6-12 PP	Phytoseiulus persimilis	small first, standard-sized second	second mating	10	200	260	yes
3	7-7 PP	3-3-8 PP	Phytoseiulus persimilis	small first, standard-sized second	second mating	10	200	200	yes
4	7-7 PP	3-3-8 PP	Phytoseiulus persimilis	small first, standard-sized second	second mating	2	40	40	yes
6	5-6-12 PP	7-7 PP	Phytoseiulus persimilis	small first, standard-sized second	second mating	3	360	70	yes
7	5-6-12 PP	7-7 PP	Phytoseiulus persimilis	small first, standard-sized second	second mating	3	310	100	yes
8	5-6-12 PP	5-6-12 PP	Phytoseiulus persimilis	small first, standard-sized second	second mating	3	210	150	yes
9	7-7 PP	3-3-8 PP	Phytoseiulus persimilis	small first, standard-sized second	second mating	10	105	195	yes
10	7-7 PP	5-6-12 PP	Phytoseiulus persimilis	small first, standard-sized second	second mating	2	220	60	yes
12	5-6-12 PP	3-3-8 PP	Phytoseiulus persimilis	small first, standard-sized second	second mating	2	15	120	yes
13	3-3-8 PP	3-3-8 PP	Phytoseiulus persimilis	small first, standard-sized second	second mating	10	30	90	yes
14	3-3-8 PP	7-7 PP	Phytoseiulus persimilis	small first, standard-sized second	second mating	2	60	105	yes
15	7-7 PP	3-3-8 PP	Phytoseiulus persimilis	small first, standard-sized second	second mating	2	30	90	yes
16	7-7 PP	3-3-8 PP	Phytoseiulus persimilis	small first, standard-sized second	second mating	10	210	90	yes
17	7-7 PP	5-6-12 PP	Phytoseiulus persimilis	small first, standard-sized second	second mating	10	60	135	yes
18	7-7 PP	5-6-12 PP	Phytoseiulus persimilis	small first, standard-sized second	second mating	2	45	60	yes
19	3-3-8 PP	5-6-12 PP	Phytoseiulus persimilis	small first, standard-sized second	second mating	10	15	120	yes
29	3-3-8 PP	5-6-12 PP	Phytoseiulus persimilis	small first, standard-sized second	second mating	10	45	240	yes
20	3-3-8 PP	7-7 PP	Phytoseiulus persimilis	small first, standard-sized second	second mating	2	165	135	yes
21	3-3-8 PP	7-7 PP	Phytoseiulus persimilis	small first, standard-sized second	second mating	10	30	135	yes
22	3-3-8 PP	7-7 PP	Phytoseiulus persimilis	small first, standard-sized second	second mating	11	180	150	yes
24	3-3-8 PP	7-7 PP	Phytoseiulus persimilis	small first, standard-sized second	second mating	10	345	60	yes
25	3-3-8 PP	7-7 PP	Phytoseiulus persimilis	small first, standard-sized second	second mating	3	60	120	yes
27	7-7 PP	3-3-8 PP	Phytoseiulus persimilis	small first, standard-sized second	second mating	11	165	60	yes
28	5-6-12 PP	3-3-8 PP	Phytoseiulus persimilis	small first, standard-sized second	second mating	10	30	135	yes
1	5-1 NC	5-1 NC	Neoseiulus californicus	small first, standard-sized second	second mating	12	30	50	yes
2	5-1 NC	5-1 NC	Neoseiulus californicus	small first, standard-sized second	second mating	11	200	140	yes
3	5-1 NC	5-1 NC	Neoseiulus californicus	small first, standard-sized second	second mating	12	80	230	yes
4	5-1 NC	5-1 NC	Neoseiulus californicus	small first, standard-sized second	second mating	10	100	190	yes
5	5-1 NC	5-1 NC	Neoseiulus californicus	small first, standard-sized second	second mating	10	330	150	yes
7	9-6 NC	9-6 NC	Neoseiulus californicus	small first, standard-sized second	second mating	10	290	200	yes
8	9-6 NC	9-6 NC	Neoseiulus californicus	small first, standard-sized second	second mating	10	105	180	yes
9	5-1 NC	5-1 NC	Neoseiulus californicus	small first, standard-sized second	second mating	11	45	180	yes
10	9-6 NC	9-6 NC	Neoseiulus californicus	small first, standard-sized second	second mating	2	105	135	yes
13	9-6 NC	9-6 NC	Neoseiulus californicus	small first, standard-sized second	second mating	2	65	315	yes
14	9-6 NC	9-6 NC	Neoseiulus californicus	small first, standard-sized second	second mating	2	65	210	yes
15	5-1 NC	5-1 NC	Neoseiulus californicus	small first, standard-sized second	second mating	2	35	255	yes
16	9-6 NC	9-6 NC	Neoseiulus californicus	small first, standard-sized second	second mating	10	15	195	yes
17	5-1 NC	9-6 NC	Neoseiulus californicus	small first, standard-sized second	second mating	10	300	150	yes
18	5-1 NC	5-1 NC	Neoseiulus californicus	small first, standard-sized second	second mating	10	30	120	yes
19	9-6 NC	5-1 NC	Neoseiulus californicus	small first, standard-sized second	second mating	2	135	130	yes
20	9-6 NC	5-1 NC	Neoseiulus californicus	small first, standard-sized second	second mating	2	240	190	yes
21	5-1 NC	9-6 NC	Neoseiulus californicus	small first, standard-sized second	second mating	2	15	210	yes
22	5-1 NC	9-6 NC	Neoseiulus californicus	small first, standard-sized second	second mating	2	135	160	yes
23	5-1 NC	9-6 NC	Neoseiulus californicus	small first, standard-sized second	second mating	10	120	180	yes
24	5-1 NC	9-6 NC	Neoseiulus californicus	small first, standard-sized second	second mating	12	105	60	yes
25	5-1 NC	9-6 NC	Neoseiulus californicus	small first, standard-sized second	second mating	2	110	205	yes
27	5-1 NC	5-1 NC	Neoseiulus californicus	small first, standard-sized second	second mating	3	60	120	yes
28	9-6 NC	9-6 NC	Neoseiulus californicus	small first, standard-sized second	second mating	10	15	120	yes
29	9-6 NC	9-6 NC	Neoseiulus californicus	small first, standard-sized second	second mating	2	300	30	yes
30	9-6 NC	9-6 NC	Neoseiulus californicus	small first, standard-sized second	second mating	10	30	120	yes

## Sheet: Paternity
Experiment 2 - Paternity analysis
Species	Replicate	Mating Sequence	Daughters 1st	Daughters 2nd
Phytoseiulus persimilis	9	standard-sized male first	37	12
Phytoseiulus persimilis	14	standard-sized male first	26	0
Phytoseiulus persimilis	15	standard-sized male first	8	1
Phytoseiulus persimilis	19	standard-sized male first	50	1
Phytoseiulus persimilis	20	standard-sized male first	27	19
Phytoseiulus persimilis	21	standard-sized male first	32	0
Phytoseiulus persimilis	23	standard-sized male first	34	16
Phytoseiulus persimilis	24	standard-sized male first	49	0
Phytoseiulus persimilis	26	standard-sized male first	34	18
Phytoseiulus persimilis	28	standard-sized male first	22	0
Phytoseiulus persimilis	29	standard-sized male first	43	6
Phytoseiulus persimilis	39	standard-sized male first	30	5
Phytoseiulus persimilis	9	small male first	19	8
Phytoseiulus persimilis	12	small male first	0	19
Phytoseiulus persimilis	14	small male first	15	4
Phytoseiulus persimilis	19	small male first	3	11
Phytoseiulus persimilis	20	small male first	27	6
Phytoseiulus persimilis	21	small male first	13	0
Phytoseiulus persimilis	22	small male first	8	0
Phytoseiulus persimilis	24	small male first	19	0
Phytoseiulus persimilis	25	small male first	15	25
Phytoseiulus persimilis	27	small male first	4	0
Neoseiulus californicus	10	standard-sized male first	6	0
Neoseiulus californicus	16	standard-sized male first	13	4
Neoseiulus californicus	35	standard-sized male first	1	3
Neoseiulus californicus	38	standard-sized male first	3	11
Neoseiulus californicus	39	standard-sized male first	10	0
Neoseiulus californicus	47	standard-sized male first	8	10
Neoseiulus californicus	8	small male first	2	12
Neoseiulus californicus	9	small male first	0	7
Neoseiulus californicus	10	small male first	21	8
Neoseiulus californicus	13	small male first	6	21
Neoseiulus californicus	14	small male first	14	0
Neoseiulus californicus	16	small male first	13	5
Neoseiulus californicus	18	small male first	5	0
Neoseiulus californicus	23	small male first	3	7
Neoseiulus californicus	24	small male first	7	0
Neoseiulus californicus	25	small male first	14	1
Neoseiulus californicus	28	small male first	9	2
